# Supplementary material for: Coordinated cortical thickness alterations across six neurodevelopmental and psychiatric disorders
Source: Nat Commun. 2022 Nov 11;13:6851. doi: 10.1038/s41467-022-34367-6 (PMC9652311; doi:10.1038/s41467-022-34367-6)
Supplement: Supplementary file 4 — Source Data [file 41467_2022_34367_MOESM4_ESM.xlsx]

## Sheet: Figure1
	Cohen's d maps							HCP connectivity hubs			Cross-disorder correlations
structure	ADHD	ASD	BD	MDD	OCD	SCZ		functional	structural		1	0.47546	0.912893	0.889125	0.373759	0.985357	0.948107	0.980393	0.901073	0.959865	0.97674	0.986038	0.673611	0.995575	0.788466	0.978011	0.969484	0.925086	0.913405	0.733613	0.951155	0.738919	0.8744	0.969462	0.664335	0.893591	0.887731	0.895176	0.957611	0.995852	0.951357	0.828459	0.677086	0.984468	0.95255	0.471205	0.907113	0.880957	0.309286
'L_bankssts'	0.01	-0.07	-0.207	-0.058	-0.06	-0.352		11	4		0.47546	1	0.669905	0.0646295	-0.253321	0.357104	0.317168	0.370116	0.5239	0.268594	0.516466	0.382364	0.784834	0.396573	-0.0213534	0.54651	0.579966	0.681603	0.736526	0.168785	0.304639	0.806001	0.812189	0.318445	0.811874	0.629031	0.743306	0.0808642	0.367406	0.463411	0.427399	0.34283	0.0191918	0.480308	0.482597	0.89295	0.673173	0.0870916	-0.15738
'L_caudalanteriorcingulate'	-0.11	0.03	-0.095	-0.042	0.003	-0.119		1	10		0.912893	0.669905	1	0.710788	0.0279781	0.832624	0.904556	0.842324	0.893267	0.858853	0.959687	0.914095	0.859279	0.876883	0.527646	0.893377	0.973864	0.978147	0.979566	0.602062	0.800266	0.839038	0.970879	0.89022	0.824431	0.988187	0.971252	0.744693	0.792874	0.903026	0.940018	0.612765	0.359804	0.867594	0.797162	0.639447	0.997001	0.687304	-0.0457084
'L_caudalmiddlefrontal'	-0.02	0.06	-0.266	-0.014	-0.09	-0.363		21	15		0.889125	0.0646295	0.710788	1	0.621045	0.929498	0.89054	0.93832	0.734313	0.936314	0.853611	0.915772	0.333323	0.920451	0.900471	0.857005	0.792719	0.680602	0.650058	0.865022	0.961643	0.472625	0.603408	0.935902	0.301022	0.686057	0.643836	0.942419	0.918662	0.888458	0.847684	0.795633	0.77007	0.866795	0.835137	0.128262	0.718051	0.991484	0.429482
'L_cuneus'	0.11	-0.06	-0.056	0.047	-0.042	-0.203		15	11		0.373759	-0.253321	0.0279781	0.621045	1	0.509012	0.221387	0.534418	0.0943432	0.353892	0.233663	0.331075	-0.382288	0.429994	0.667035	0.446164	0.15732	0.00472033	0.0071937	0.735748	0.611075	-0.0177382	0.0114412	0.368683	-0.353793	-0.0585549	0.00343909	0.445436	0.604477	0.390966	0.159345	0.732812	0.880091	0.412443	0.501142	-0.214573	0.0557159	0.672021	0.870019
'L_entorhinal'	-0.06	-0.24	-0.036	-0.041	-0.062	-0.203		0	5		0.985357	0.357104	0.832624	0.929498	0.509012	1	0.922718	0.993473	0.844517	0.954168	0.93357	0.970247	0.545781	0.994405	0.850415	0.966873	0.919991	0.850624	0.835672	0.772383	0.974056	0.64295	0.785135	0.962297	0.54284	0.807574	0.800113	0.924079	0.98311	0.98653	0.906883	0.882902	0.782934	0.976085	0.959096	0.35389	0.826782	0.924927	0.447704
'L_fusiform'	-0.01	-0.19	-0.288	-0.117	-0.109	-0.491		19	11		0.948107	0.317168	0.904556	0.89054	0.221387	0.922718	1	0.912657	0.893577	0.982222	0.961021	0.985464	0.679929	0.950147	0.751726	0.877103	0.950751	0.904092	0.871747	0.648422	0.882044	0.640603	0.803006	0.980923	0.639258	0.918038	0.844289	0.940017	0.858922	0.942214	0.984129	0.65753	0.527324	0.904603	0.827849	0.335831	0.891441	0.853173	0.12234
'L_inferiorparietal'	0.08	-0.05	-0.265	-0.063	-0.14	-0.362		33	14		0.980393	0.370116	0.842324	0.93832	0.534418	0.993473	0.912657	1	0.813879	0.939674	0.930943	0.966849	0.520377	0.98617	0.823649	0.979319	0.91792	0.838567	0.831573	0.831109	0.990114	0.639679	0.792942	0.966268	0.509797	0.803251	0.797053	0.917909	0.992717	0.985285	0.89417	0.901912	0.792287	0.960809	0.943302	0.350085	0.84224	0.933616	0.454343
'L_inferiortemporal'	0	-0.16	-0.25	-0.049	-0.087	-0.449		15	16		0.901073	0.5239	0.893267	0.734313	0.0943432	0.844517	0.893577	0.813879	1	0.910026	0.94991	0.890045	0.847891	0.891389	0.741664	0.823731	0.897667	0.92742	0.891731	0.497447	0.773854	0.87259	0.878672	0.840047	0.84407	0.923559	0.940721	0.724968	0.757251	0.861897	0.954446	0.544382	0.360718	0.923469	0.873408	0.663253	0.888848	0.740902	-0.0398377
'L_isthmuscingulate'	0.04	0.05	-0.132	-0.104	-0.068	-0.309		13	16		0.959865	0.268594	0.858853	0.936314	0.353892	0.954168	0.982222	0.939674	0.910026	1	0.96013	0.982487	0.620662	0.973112	0.859794	0.890922	0.91887	0.865898	0.827837	0.701537	0.922476	0.655796	0.771248	0.973525	0.594205	0.868517	0.824517	0.938793	0.895296	0.946324	0.973414	0.709501	0.609318	0.943684	0.888461	0.342806	0.852364	0.919219	0.21483
'L_lateraloccipital'	0.14	-0.02	-0.156	-0.023	-0.074	-0.331		11	14		0.97674	0.516466	0.959687	0.853611	0.233663	0.93357	0.961021	0.930943	0.94991	0.96013	1	0.976481	0.77042	0.964977	0.744806	0.938067	0.974139	0.953911	0.936445	0.694613	0.90436	0.816177	0.916551	0.953827	0.746811	0.953915	0.945129	0.848072	0.887035	0.959904	0.986211	0.706439	0.519627	0.958585	0.904631	0.560635	0.959133	0.844516	0.107914
'L_lateralorbitofrontal'	0.03	0	-0.216	-0.046	-0.096	-0.398		3	18		0.986038	0.382364	0.914095	0.915772	0.331075	0.970247	0.985464	0.966849	0.890045	0.982487	0.976481	1	0.656293	0.986106	0.781842	0.944426	0.968398	0.913383	0.892968	0.727764	0.940835	0.677502	0.838165	0.994156	0.628273	0.905868	0.862305	0.940319	0.930611	0.983881	0.973037	0.769772	0.632973	0.951616	0.89731	0.380798	0.90582	0.89151	0.244431
'L_lingual'	0.11	-0.02	-0.208	0.006	-0.052	-0.349		22	16		0.673611	0.784834	0.859279	0.333323	-0.382288	0.545781	0.679929	0.520377	0.847891	0.620662	0.77042	0.656293	1	0.620213	0.27489	0.614682	0.789431	0.893761	0.885932	0.151188	0.440698	0.876488	0.892316	0.589895	0.991466	0.89854	0.914161	0.407962	0.452609	0.639167	0.774551	0.244187	-0.0459057	0.668612	0.596501	0.818045	0.845053	0.320511	-0.38962
'L_medialorbitofrontal'	-0.08	0.08	-0.199	-0.134	-0.084	-0.231		8	13		0.995575	0.396573	0.876883	0.920451	0.429994	0.994405	0.950147	0.98617	0.891389	0.973112	0.964977	0.986106	0.620213	1	0.83789	0.965875	0.947037	0.892082	0.873756	0.747745	0.962874	0.696943	0.827784	0.973023	0.611733	0.860826	0.850192	0.918817	0.964523	0.990842	0.945333	0.835819	0.713371	0.984826	0.955766	0.411567	0.871162	0.913638	0.351132
'L_middletemporal'	0.02	-0.12	-0.252	-0.09	-0.093	-0.444		24	14		0.788466	-0.0213534	0.527646	0.900471	0.667035	0.850415	0.751726	0.823649	0.741664	0.859794	0.744806	0.781842	0.27489	0.83789	1	0.72635	0.632008	0.5564	0.50358	0.698559	0.847011	0.478091	0.469418	0.771844	0.286324	0.531556	0.550393	0.793994	0.8118	0.762211	0.743438	0.70193	0.736208	0.840589	0.848326	0.179768	0.535545	0.931155	0.4565
'L_parahippocampal'	0.1	-0.11	-0.022	-0.072	-0.059	-0.277		1	9		0.978011	0.54651	0.893377	0.857005	0.446164	0.966873	0.877103	0.979319	0.823731	0.890922	0.938067	0.944426	0.614682	0.965875	0.72635	1	0.942464	0.887915	0.896804	0.800384	0.95902	0.735331	0.880467	0.932978	0.610545	0.843638	0.86398	0.838691	0.97577	0.982354	0.881294	0.898684	0.731863	0.958887	0.946383	0.494723	0.895255	0.857921	0.396818
'L_paracentral'	-0.01	-0.05	-0.137	-0.003	-0.013	-0.253		7	10		0.969484	0.579966	0.973864	0.792719	0.15732	0.919991	0.950751	0.91792	0.897667	0.91887	0.974139	0.968398	0.789431	0.947037	0.632008	0.942464	1	0.979828	0.975002	0.629388	0.869316	0.763065	0.931384	0.949493	0.765882	0.963765	0.933198	0.850998	0.880117	0.968814	0.95983	0.723721	0.519293	0.927998	0.869585	0.525493	0.961208	0.764647	0.135409
'L_parsopercularis'	-0.01	-0.03	-0.293	-0.063	-0.083	-0.375		12	13		0.925086	0.681603	0.978147	0.680602	0.00472033	0.850624	0.904092	0.838567	0.92742	0.865898	0.953911	0.913383	0.893761	0.892082	0.5564	0.887915	0.979828	1	0.994389	0.500952	0.775712	0.840025	0.964047	0.87604	0.878891	0.982964	0.971517	0.746848	0.792362	0.913491	0.942301	0.618659	0.379049	0.898064	0.837502	0.652033	0.963582	0.658695	-0.00368481
'L_parsorbitalis'	-0.01	0.04	-0.246	-0.073	-0.05	-0.319		7	5		0.913405	0.736526	0.979566	0.650058	0.0071937	0.835672	0.871747	0.831573	0.891731	0.827837	0.936445	0.892968	0.885932	0.873756	0.50358	0.896804	0.975002	0.994389	1	0.51434	0.768552	0.843031	0.978442	0.857144	0.872613	0.971212	0.969021	0.715168	0.79306	0.906874	0.911059	0.641988	0.386583	0.881133	0.826736	0.673284	0.966872	0.629366	0.0186259
'L_parstriangularis'	-0.03	0.05	-0.27	-0.054	-0.032	-0.341		9	9		0.733613	0.168785	0.602062	0.865022	0.735748	0.772383	0.648422	0.831109	0.497447	0.701537	0.694613	0.727764	0.151188	0.747745	0.698559	0.800384	0.629388	0.500952	0.51434	1	0.895564	0.444258	0.548374	0.762996	0.117644	0.509653	0.532573	0.709268	0.845685	0.742432	0.620786	0.821977	0.762935	0.704771	0.709514	0.179958	0.638729	0.884161	0.494795
'L_pericalcarine'	0.04	-0.01	0.02	0.094	0.011	-0.077		12	11		0.951155	0.304639	0.800266	0.961643	0.611075	0.974056	0.882044	0.990114	0.773854	0.922476	0.90436	0.940835	0.440698	0.962874	0.847011	0.95902	0.869316	0.775712	0.768552	0.895564	1	0.610648	0.745292	0.947834	0.42511	0.751722	0.752656	0.901876	0.985929	0.954099	0.861639	0.901797	0.810686	0.93404	0.921502	0.31196	0.809418	0.964691	0.475956
'L_postcentral'	0.05	-0.07	-0.096	0.036	-0.023	-0.261		20	11		0.738919	0.806001	0.839038	0.472625	-0.0177382	0.64295	0.640603	0.639679	0.87259	0.655796	0.816177	0.677502	0.876488	0.696943	0.478091	0.735331	0.763065	0.840025	0.843031	0.444258	0.610648	1	0.919846	0.610121	0.888352	0.8303	0.938784	0.390696	0.602284	0.691815	0.760819	0.45235	0.177777	0.779674	0.761112	0.93152	0.856658	0.514345	-0.165809
'L_posteriorcingulate'	-0.11	0.05	-0.112	-0.099	-0.071	-0.298		10	9		0.8744	0.812189	0.970879	0.603408	0.0114412	0.785135	0.803006	0.792942	0.878672	0.771248	0.916551	0.838165	0.892316	0.827784	0.469418	0.880467	0.931384	0.964047	0.978442	0.548374	0.745292	0.919846	1	0.796286	0.881874	0.94828	0.986184	0.612323	0.75798	0.858558	0.869116	0.616217	0.333332	0.855873	0.812794	0.785412	0.972288	0.602632	-0.0347515
'L_precentral'	-0.06	0.09	-0.211	-0.02	-0.023	-0.343		33	18		0.969462	0.318445	0.89022	0.935902	0.368683	0.962297	0.980923	0.966268	0.840047	0.973525	0.953827	0.994156	0.589895	0.973023	0.771844	0.932978	0.949493	0.87604	0.857144	0.762996	0.947834	0.610121	0.796286	1	0.553003	0.875732	0.815815	0.962188	0.932037	0.973938	0.95241	0.778349	0.658528	0.921892	0.863984	0.297404	0.882816	0.904724	0.276759
'L_precuneus'	0.04	-0.08	-0.209	-0.024	-0.097	-0.301		25	20		0.664335	0.811874	0.824431	0.301022	-0.353793	0.54284	0.639258	0.509797	0.84407	0.594205	0.746811	0.628273	0.991466	0.611733	0.286324	0.610545	0.765882	0.878891	0.872613	0.117644	0.42511	0.888352	0.881874	0.553003	1	0.86289	0.901803	0.370059	0.45165	0.627887	0.742033	0.266281	-0.0177502	0.677625	0.623118	0.850662	0.808898	0.299142	-0.334465
'L_rostralanteriorcingulate'	-0.09	0.01	-0.153	-0.13	-0.074	-0.182		3	12		0.893591	0.629031	0.988187	0.686057	-0.0585549	0.807574	0.918038	0.803251	0.923559	0.868517	0.953915	0.905868	0.89854	0.860826	0.531556	0.843638	0.963765	0.982964	0.971212	0.509653	0.751722	0.8303	0.94828	0.875732	0.86289	1	0.96795	0.742029	0.74086	0.877261	0.95656	0.52866	0.284531	0.853073	0.770594	0.629113	0.978775	0.65684	-0.129894
'L_rostralmiddlefrontal'	0.03	0.11	-0.276	-0.037	-0.095	-0.362		20	22		0.887731	0.743306	0.971252	0.643836	0.00343909	0.800113	0.844289	0.797053	0.940721	0.824517	0.945129	0.862305	0.914161	0.850192	0.550393	0.86398	0.933198	0.971517	0.969021	0.532573	0.752656	0.938784	0.986184	0.815815	0.901803	0.96795	1	0.642004	0.749422	0.860808	0.915817	0.570216	0.305279	0.881408	0.830102	0.782387	0.972727	0.645684	-0.0896577
'L_superiorfrontal'	-0.04	0.11	-0.233	-0.066	-0.069	-0.425		28	30		0.895176	0.0808642	0.744693	0.942419	0.445436	0.924079	0.940017	0.917909	0.724968	0.938793	0.848072	0.940319	0.407962	0.918817	0.793994	0.838691	0.850998	0.746848	0.715168	0.709268	0.901876	0.390696	0.612323	0.962188	0.370059	0.742029	0.642004	1	0.889096	0.910413	0.871434	0.752671	0.718597	0.841432	0.784718	0.0456162	0.727359	0.897311	0.38878
'L_superiorparietal'	0.1	-0.09	-0.161	-0.005	-0.062	-0.209		33	29		0.957611	0.367406	0.792874	0.918662	0.604477	0.98311	0.858922	0.992717	0.757251	0.895296	0.887035	0.930611	0.452609	0.964523	0.8118	0.97577	0.880117	0.792362	0.79306	0.845685	0.985929	0.602284	0.75798	0.932037	0.45165	0.74086	0.749422	0.889096	1	0.967795	0.836049	0.947164	0.850453	0.943214	0.943061	0.325378	0.7941	0.920527	0.548126
'L_superiortemporal'	0.04	-0.15	-0.209	0.012	-0.007	-0.44		23	17		0.995852	0.463411	0.903026	0.888458	0.390966	0.98653	0.942214	0.985285	0.861897	0.946324	0.959904	0.983881	0.639167	0.990842	0.762211	0.982354	0.968814	0.913491	0.906874	0.742432	0.954099	0.691815	0.858558	0.973938	0.627887	0.877261	0.860808	0.910413	0.967795	1	0.932599	0.854674	0.709025	0.969385	0.937993	0.420601	0.894529	0.873387	0.355602
'L_supramarginal'	0.02	-0.09	-0.253	-0.045	-0.052	-0.395		37	15		0.951357	0.427399	0.940018	0.847684	0.159345	0.906883	0.984129	0.89417	0.954446	0.973414	0.986211	0.973037	0.774551	0.945333	0.743438	0.881294	0.95983	0.942301	0.911059	0.620786	0.861639	0.760819	0.869116	0.95241	0.742033	0.95656	0.915817	0.871434	0.836049	0.932599	1	0.621568	0.454664	0.926636	0.854298	0.488557	0.932401	0.825343	0.0331795
'L_frontalpole'	0.08	0.04	-0.118	-0.011	-0.048	-0.214		2	5		0.828459	0.34283	0.612765	0.795633	0.732812	0.882902	0.65753	0.901912	0.544382	0.709501	0.706439	0.769772	0.244187	0.835819	0.70193	0.898684	0.723721	0.618659	0.641988	0.821977	0.901797	0.45235	0.616217	0.778349	0.266281	0.52866	0.570216	0.752671	0.947164	0.854674	0.621568	1	0.939763	0.822647	0.8657	0.229503	0.616227	0.810819	0.753852
'L_temporalpole'	-0.02	-0.14	-0.116	0.012	0.034	-0.246		1	8		0.677086	0.0191918	0.359804	0.77007	0.880091	0.782934	0.527324	0.792287	0.360718	0.609318	0.519627	0.632973	-0.0459057	0.713371	0.736208	0.731863	0.519293	0.379049	0.386583	0.762935	0.810686	0.177777	0.333332	0.658528	-0.0177502	0.284531	0.305279	0.718597	0.850453	0.709025	0.454664	0.939763	1	0.682921	0.742981	-0.0656175	0.360431	0.785934	0.899554
'L_transversetemporal'	-0.02	-0.24	-0.12	-0.035	-0.004	-0.253		4	3		0.984468	0.480308	0.867594	0.866795	0.412443	0.976085	0.904603	0.960809	0.923469	0.943684	0.958585	0.951616	0.668612	0.984826	0.840589	0.958887	0.927998	0.898064	0.881133	0.704771	0.93404	0.779674	0.855873	0.921892	0.677625	0.853073	0.881408	0.841432	0.943214	0.969385	0.926636	0.822647	0.682921	1	0.986893	0.530966	0.865123	0.87842	0.330784
'L_insula'	-0.01	-0.09	-0.198	-0.111	-0.065	-0.408		18	25		0.95255	0.482597	0.797162	0.835137	0.501142	0.959096	0.827849	0.943302	0.873408	0.888461	0.904631	0.89731	0.596501	0.955766	0.848326	0.946383	0.869585	0.837502	0.826736	0.709514	0.921502	0.761112	0.812794	0.863984	0.623118	0.770594	0.830102	0.784718	0.943061	0.937993	0.854298	0.8657	0.742981	0.986893	1	0.534937	0.798068	0.862635	0.434151
'R_bankssts'	0.01	-0.07	-0.125	-0.074	0.005	-0.355		6	4		0.471205	0.89295	0.639447	0.128262	-0.214573	0.35389	0.335831	0.350085	0.663253	0.342806	0.560635	0.380798	0.818045	0.411567	0.179768	0.494723	0.525493	0.652033	0.673284	0.179958	0.31196	0.93152	0.785412	0.297404	0.850662	0.629113	0.782387	0.0456162	0.325378	0.420601	0.488557	0.229503	-0.0656175	0.530966	0.534937	1	0.658991	0.185316	-0.298615
'R_caudalanteriorcingulate'	-0.11	0.03	-0.063	-0.08	-0.038	-0.152		2	9		0.907113	0.673173	0.997001	0.718051	0.0557159	0.826782	0.891441	0.84224	0.888848	0.852364	0.959133	0.90582	0.845053	0.871162	0.535545	0.895255	0.961208	0.963582	0.966872	0.638729	0.809418	0.856658	0.972288	0.882816	0.808898	0.978775	0.972727	0.727359	0.7941	0.894529	0.932401	0.616227	0.360431	0.865123	0.798068	0.658991	1	0.701169	-0.0490236
'R_caudalmiddlefrontal'	-0.02	0.06	-0.208	0.006	-0.079	-0.317		14	11		0.880957	0.0870916	0.687304	0.991484	0.672021	0.924927	0.853173	0.933616	0.740902	0.919219	0.844516	0.89151	0.320511	0.913638	0.931155	0.857921	0.764647	0.658695	0.629366	0.884161	0.964691	0.514345	0.602632	0.904724	0.299142	0.65684	0.645684	0.897311	0.920527	0.873387	0.825343	0.810819	0.785934	0.87842	0.862635	0.185316	0.701169	1	0.454368
'R_cuneus'	0.11	-0.06	-0.029	0.049	-0.033	-0.226		12	9		0.309286	-0.15738	-0.0457084	0.429482	0.870019	0.447704	0.12234	0.454343	-0.0398377	0.21483	0.107914	0.244431	-0.38962	0.351132	0.4565	0.396818	0.135409	-0.00368481	0.0186259	0.494795	0.475956	-0.165809	-0.0347515	0.276759	-0.334465	-0.129894	-0.0896577	0.38878	0.548126	0.355602	0.0331795	0.753852	0.899554	0.330784	0.434151	-0.298615	-0.0490236	0.454368	1
'R_entorhinal'	-0.06	-0.24	-0.084	-0.055	0.014	-0.15		0	5		0.978347	0.380943	0.815447	0.918619	0.54506	0.99518	0.891677	0.988868	0.846794	0.937507	0.925055	0.950079	0.537419	0.987634	0.867445	0.968315	0.899172	0.834923	0.821931	0.784899	0.974543	0.674902	0.786618	0.936758	0.543184	0.785222	0.80188	0.886966	0.984163	0.974871	0.887314	0.896162	0.794889	0.983556	0.979088	0.399682	0.81439	0.926779	0.468267
'R_fusiform'	-0.01	-0.19	-0.267	-0.116	-0.089	-0.536		19	9		0.943435	0.30545	0.904079	0.898763	0.234218	0.919064	0.998492	0.914684	0.873924	0.977434	0.956436	0.984726	0.658962	0.945216	0.740533	0.878106	0.947484	0.893524	0.863694	0.673757	0.888516	0.623744	0.796577	0.985343	0.613196	0.912361	0.833798	0.945271	0.861683	0.940248	0.977766	0.663199	0.533576	0.892934	0.814134	0.314222	0.89274	0.859044	0.127914
'R_inferiorparietal'	0.08	-0.05	-0.258	-0.041	-0.14	-0.348		32	15		0.955366	0.349387	0.763782	0.902021	0.577081	0.981168	0.856219	0.966451	0.84313	0.919974	0.89598	0.918097	0.50827	0.970519	0.901166	0.939675	0.856775	0.797916	0.779622	0.754164	0.95356	0.6676	0.746579	0.898516	0.525687	0.738846	0.77118	0.856028	0.965695	0.946469	0.85809	0.885541	0.804203	0.979521	0.987066	0.400755	0.763124	0.92056	0.495964
'R_inferiortemporal'	0	-0.16	-0.189	-0.117	-0.059	-0.439		12	15		0.943147	0.580142	0.955821	0.751875	0.0772413	0.881932	0.936398	0.861465	0.979085	0.924536	0.978316	0.937624	0.866532	0.9245	0.681145	0.882982	0.96582	0.981262	0.958685	0.533562	0.811282	0.848614	0.929558	0.898167	0.853112	0.972932	0.965648	0.784385	0.808909	0.920055	0.97793	0.610699	0.405038	0.935257	0.876134	0.63012	0.945421	0.740008	0.00218413
'R_isthmuscingulate'	0.04	0.05	-0.183	-0.071	-0.052	-0.308		10	14		0.967003	0.315386	0.895749	0.919642	0.305767	0.953152	0.995176	0.946904	0.878263	0.986788	0.962552	0.995534	0.637586	0.971345	0.780613	0.910526	0.953435	0.894426	0.867026	0.702131	0.920996	0.630535	0.800225	0.994123	0.602216	0.89721	0.833172	0.957286	0.9037	0.965238	0.973858	0.726725	0.605642	0.92602	0.861279	0.320274	0.884625	0.887197	0.213286
'R_lateraloccipital'	0.14	-0.02	-0.219	0.005	-0.072	-0.342		10	13		0.942024	0.481178	0.923232	0.797258	0.129766	0.893674	0.951776	0.868278	0.987438	0.953934	0.976802	0.94543	0.820034	0.934557	0.752409	0.866071	0.944267	0.95028	0.916351	0.549806	0.826551	0.814759	0.880958	0.908867	0.805091	0.948487	0.934284	0.816199	0.81232	0.914824	0.98724	0.60158	0.428309	0.941248	0.8813	0.571325	0.91387	0.787432	0.0200368
'R_lateralorbitofrontal'	0.03	0	-0.207	-0.12	-0.108	-0.358		2	17		0.993224	0.401399	0.906679	0.915381	0.35815	0.979666	0.974152	0.972021	0.913928	0.985491	0.982091	0.995717	0.665268	0.994807	0.816701	0.952133	0.962046	0.914191	0.892224	0.728386	0.947333	0.715069	0.846325	0.982659	0.646828	0.898823	0.875296	0.921489	0.938917	0.985432	0.972665	0.782685	0.646696	0.974684	0.930573	0.426515	0.900729	0.902119	0.261091
'R_lingual'	0.11	-0.02	-0.197	-0.012	-0.044	-0.386		21	18		0.689443	0.762247	0.883532	0.363609	-0.387037	0.561211	0.714522	0.540681	0.842942	0.643399	0.787211	0.684628	0.995447	0.63596	0.268163	0.629177	0.814556	0.907832	0.900398	0.178384	0.461653	0.850623	0.897533	0.626361	0.976174	0.921457	0.916377	0.452264	0.469263	0.660273	0.797042	0.252703	-0.0373461	0.668439	0.585535	0.773583	0.867784	0.340186	-0.393598
'R_medialorbitofrontal'	-0.08	0.08	-0.23	-0.131	-0.102	-0.244		7	14		0.98823	0.3385	0.856751	0.937943	0.446949	0.993511	0.956197	0.983485	0.883034	0.981783	0.956545	0.986327	0.589991	0.997943	0.859189	0.950408	0.93349	0.87181	0.848331	0.748981	0.963311	0.66238	0.7954	0.976809	0.578603	0.844993	0.824584	0.93703	0.959772	0.983552	0.944406	0.825282	0.720512	0.976491	0.944589	0.363568	0.850302	0.928608	0.358224
'R_middletemporal'	0.02	-0.12	-0.219	-0.088	-0.098	-0.379		30	16		0.871036	0.0296378	0.649566	0.960362	0.596038	0.918205	0.867227	0.897444	0.793171	0.9399	0.833197	0.884356	0.364279	0.91213	0.976174	0.804137	0.751791	0.667604	0.618334	0.734587	0.907912	0.496569	0.561932	0.883178	0.356408	0.654102	0.63212	0.904229	0.87457	0.855278	0.84239	0.73824	0.740782	0.888348	0.869276	0.167629	0.649877	0.965896	0.417072
'R_parahippocampal'	0.1	-0.11	-0.086	-0.061	-0.08	-0.285		2	11		0.961427	0.567988	0.871454	0.808306	0.418965	0.952832	0.850446	0.960939	0.780819	0.852752	0.902015	0.922162	0.604279	0.945663	0.668286	0.989167	0.936891	0.88323	0.898281	0.740187	0.925825	0.686207	0.864593	0.910702	0.607065	0.820903	0.833571	0.828496	0.965014	0.975186	0.844607	0.912143	0.746936	0.93588	0.927778	0.461111	0.864567	0.801129	0.444252
'R_paracentral'	-0.01	-0.05	-0.14	-0.006	0.009	-0.216		6	10		0.983665	0.586205	0.959035	0.838993	0.299113	0.946393	0.92411	0.95576	0.890001	0.919203	0.980845	0.966195	0.728906	0.964854	0.694837	0.98219	0.980296	0.947489	0.948911	0.746987	0.928619	0.800261	0.934612	0.948927	0.711591	0.927457	0.932231	0.835151	0.930749	0.979432	0.941753	0.800878	0.601952	0.957085	0.91941	0.561284	0.959655	0.831461	0.22191
'R_parsopercularis'	-0.01	-0.03	-0.248	-0.017	-0.062	-0.424		11	11		0.932983	0.663262	0.985512	0.709541	0.0293651	0.859187	0.916494	0.850361	0.942142	0.884393	0.96945	0.924607	0.888059	0.902413	0.586903	0.894577	0.980572	0.997274	0.989089	0.539059	0.796127	0.856156	0.966856	0.888798	0.869206	0.989143	0.980497	0.755775	0.801405	0.917722	0.957492	0.618315	0.380667	0.907989	0.845812	0.658153	0.975571	0.691327	-0.0164343
'R_parsorbitalis'	-0.01	0.04	-0.241	-0.07	-0.069	-0.339		6	9		0.934066	0.709995	0.989585	0.715622	0.095282	0.861269	0.886216	0.866077	0.917609	0.861692	0.967639	0.913546	0.859668	0.899676	0.578153	0.92344	0.972344	0.982152	0.985321	0.617693	0.824369	0.88586	0.987084	0.880457	0.841945	0.972402	0.986978	0.726521	0.826997	0.919948	0.933496	0.66824	0.417334	0.910541	0.860276	0.698528	0.988996	0.708106	0.0254093
'R_parstriangularis'	-0.03	0.05	-0.231	-0.031	-0.056	-0.373		10	10		0.805037	0.250196	0.648992	0.885156	0.750778	0.844541	0.690013	0.890913	0.573192	0.750835	0.750125	0.780395	0.224137	0.817373	0.753161	0.869438	0.694358	0.57732	0.590671	0.986077	0.939515	0.514976	0.616453	0.80297	0.20779	0.559921	0.599269	0.743858	0.910914	0.812545	0.670375	0.89545	0.824972	0.790832	0.806795	0.254777	0.679476	0.909777	0.55534
'R_pericalcarine'	0.04	-0.01	0.015	0.081	0.025	-0.086		8	10		0.938144	0.374441	0.752577	0.902193	0.654745	0.968942	0.811344	0.975482	0.762204	0.871972	0.867117	0.894532	0.432681	0.94829	0.848868	0.961215	0.836871	0.757668	0.756992	0.848573	0.976663	0.6383	0.741583	0.887355	0.444865	0.698261	0.739942	0.8336	0.988909	0.93943	0.805155	0.948082	0.858484	0.948322	0.965569	0.378774	0.760216	0.923069	0.569257
'R_postcentral'	0.05	-0.07	-0.075	0.028	0.036	-0.281		20	12		0.79759	0.854081	0.906084	0.497387	-0.0472743	0.69856	0.704779	0.696439	0.881239	0.693571	0.858088	0.741692	0.917858	0.749097	0.444764	0.798515	0.846142	0.913596	0.924043	0.449067	0.649839	0.980409	0.973821	0.680532	0.924558	0.893696	0.973946	0.470914	0.660703	0.764919	0.805393	0.517558	0.22725	0.813249	0.784764	0.897761	0.913035	0.519159	-0.120842
'R_posteriorcingulate'	-0.11	0.05	-0.166	-0.093	-0.057	-0.31		7	10		0.859203	0.808404	0.966487	0.595774	-0.0028879	0.765571	0.792985	0.77428	0.886964	0.765355	0.914032	0.824418	0.899767	0.812837	0.472165	0.861839	0.915029	0.95338	0.965143	0.547056	0.732104	0.940475	0.997274	0.780423	0.88735	0.946432	0.990528	0.587834	0.735076	0.837676	0.867564	0.582079	0.296032	0.845675	0.800771	0.810116	0.971831	0.599661	-0.0806896
'R_precentral'	-0.06	0.09	-0.179	-0.022	-0.037	-0.317		31	17		0.957518	0.3002	0.877334	0.953917	0.423251	0.954241	0.962111	0.968588	0.813973	0.961709	0.944595	0.982266	0.544412	0.962423	0.778569	0.934059	0.927246	0.843581	0.828257	0.825942	0.964693	0.606146	0.782877	0.993841	0.503001	0.851321	0.799638	0.949698	0.93771	0.961594	0.933962	0.791862	0.67504	0.90909	0.855024	0.289838	0.877839	0.928652	0.292181
'R_precuneus'	0.04	-0.08	-0.188	0.005	-0.101	-0.304		22	22		0.465981	0.901826	0.567559	0.0332374	-0.255817	0.36964	0.304233	0.334159	0.600378	0.294076	0.485308	0.356963	0.798888	0.406509	0.114406	0.48067	0.531092	0.662064	0.686995	-0.0263071	0.244143	0.78814	0.727119	0.266054	0.863705	0.572163	0.700761	0.074899	0.330261	0.438276	0.424786	0.294543	0.0335168	0.524424	0.545973	0.880337	0.55416	0.0689055	-0.107108
'R_rostralanteriorcingulate'	-0.09	0.01	-0.087	-0.098	0.005	-0.12		2	11		0.869427	0.624068	0.98019	0.653785	-0.114317	0.778098	0.908234	0.771969	0.908193	0.848692	0.934878	0.887653	0.90783	0.834651	0.491018	0.813454	0.952787	0.976939	0.964339	0.464028	0.715257	0.809201	0.935304	0.857784	0.868942	0.997917	0.955119	0.727152	0.705469	0.85422	0.944865	0.486351	0.23982	0.82311	0.733707	0.614391	0.967594	0.618205	-0.171285
'R_rostralmiddlefrontal'	0.03	0.11	-0.264	-0.038	-0.091	-0.313		16	18		0.880764	0.77448	0.967558	0.602346	-0.0422293	0.790773	0.83318	0.782174	0.925756	0.802604	0.927898	0.851382	0.932465	0.839184	0.505082	0.856919	0.939236	0.983792	0.984604	0.472141	0.723445	0.918805	0.988095	0.802204	0.925465	0.967447	0.993301	0.633875	0.737392	0.859231	0.900577	0.568958	0.29909	0.870501	0.819857	0.776225	0.961398	0.597466	-0.0775954
'R_superiorfrontal'	-0.04	0.11	-0.256	-0.078	-0.038	-0.397		36	28		0.905787	0.126937	0.759989	0.9527	0.497197	0.935305	0.925827	0.941844	0.700511	0.924898	0.852442	0.942513	0.387019	0.924861	0.776377	0.874784	0.859027	0.745691	0.725636	0.779723	0.933472	0.406499	0.637498	0.968975	0.348195	0.738073	0.650798	0.991799	0.922013	0.925608	0.857364	0.808625	0.760758	0.846797	0.797868	0.0670029	0.74856	0.911988	0.435277
'R_superiorparietal'	0.1	-0.09	-0.158	0.032	-0.047	-0.219		29	34		0.954779	0.375376	0.76785	0.89643	0.606989	0.984284	0.841152	0.982177	0.776414	0.889671	0.876739	0.916032	0.464123	0.964221	0.837782	0.965405	0.866367	0.79016	0.786633	0.79549	0.968298	0.617022	0.748624	0.907636	0.477205	0.723669	0.746676	0.868104	0.992582	0.960477	0.826248	0.945584	0.857356	0.958175	0.968443	0.352432	0.765913	0.905911	0.569825
'R_superiortemporal'	0.04	-0.15	-0.194	-0.031	0.014	-0.438		19	14		0.979844	0.474808	0.836326	0.866934	0.49161	0.98619	0.873505	0.978101	0.851404	0.91097	0.923865	0.938892	0.590239	0.980037	0.814149	0.978888	0.915769	0.866152	0.860963	0.741708	0.951528	0.712511	0.828207	0.918147	0.603621	0.803693	0.831425	0.851539	0.977092	0.97808	0.877983	0.90113	0.773919	0.986217	0.986119	0.464967	0.832089	0.875696	0.457846
'R_supramarginal'	0.02	-0.09	-0.184	-0.053	0.003	-0.386		29	13		0.934058	0.500175	0.863339	0.747205	0.165233	0.901182	0.903006	0.859424	0.963081	0.917042	0.931571	0.913121	0.793914	0.928873	0.755986	0.861665	0.920751	0.933463	0.901921	0.468187	0.799501	0.779552	0.848354	0.86658	0.805686	0.890772	0.893225	0.793155	0.820397	0.911852	0.935607	0.652683	0.499897	0.951848	0.916187	0.560043	0.843659	0.742934	0.146525
'R_frontalpole'	0.08	0.04	-0.102	-0.062	0.021	-0.207		2	8		0.771062	0.24198	0.522141	0.809185	0.843886	0.841379	0.589647	0.864562	0.509793	0.677204	0.656306	0.70833	0.137877	0.790662	0.769158	0.84414	0.62474	0.512404	0.528762	0.875208	0.89282	0.437076	0.531524	0.717951	0.163444	0.433355	0.503266	0.693453	0.913693	0.785447	0.564346	0.971933	0.946862	0.789571	0.848045	0.212764	0.539904	0.846854	0.771416
'R_temporalpole'	-0.02	-0.14	-0.059	0.013	0.015	-0.236		0	9		0.682346	-0.0171634	0.353581	0.79683	0.90147	0.791015	0.539526	0.796755	0.391564	0.634185	0.533123	0.640527	-0.04665	0.724254	0.790793	0.725899	0.511267	0.372745	0.372164	0.774939	0.821851	0.197049	0.324071	0.663421	-0.0181114	0.284788	0.310918	0.724738	0.850342	0.706776	0.472923	0.924088	0.994982	0.698892	0.758898	-0.0566031	0.357416	0.819136	0.881166
'R_transversetemporal'	-0.02	-0.24	-0.109	-0.051	-0.024	-0.262		2	3		0.967523	0.457731	0.836204	0.864967	0.446695	0.964146	0.879025	0.94735	0.921697	0.93292	0.943167	0.929425	0.643525	0.971895	0.869177	0.941424	0.895265	0.867249	0.847276	0.710256	0.92786	0.786642	0.832066	0.896752	0.657559	0.821944	0.864963	0.814928	0.931642	0.946902	0.908205	0.813698	0.684807	0.996177	0.990912	0.541946	0.837911	0.886564	0.338218
'R_insula'	-0.01	-0.09	-0.168	-0.115	-0.065	-0.406		16	27
[truncated: 32 more columns]

## Sheet: Figure2
Transdiagnostic Gradients			Normative CT gradient (Valk et al Science advances)			Von Economo classes						Gene list G1		Neurosynth decoding
						Agranular	Frontal	Parietal	Polar	Granular
Gradient 1	Gradient 2		G1		G1	0.255804	-0.0976353	-0.0604159	0.0727002	-0.160695		'AACS'		terms	G1 bins	G2 bins
-0.136802	-0.0427251		0.0250045		G2	0.0318538	-0.141701	-0.176007	-0.107257	0.0562386		'ACKR1'		'action'	13	11
0.178262	0.0482667		-0.0536023									'ACTC1'		'affective'	20	17
0.256159	0.00978305		-0.10484									'ADCYAP1'		'attention'	5	2
-0.111189	-0.0520041		0.0648573									'ADTRP'		'auditory'	1	24
-0.0649619	0.114381		0.00772452									'AEBP1'		'autobiographical memory'	15	5
-0.174372	0.0298342		0.0247656									'AGAP11'		'cognitive control'	24	12
-0.0552337	-0.177232		0.0611847									'AK9'		'emotion'	21	19
-0.17794	0.0427191		0.0186303									'ALPK1'		'episodic memory'	7	4
0.135008	-0.0292642		0.0221981									'ANAPC13'		'eye movement'	9	22
-0.0935523	-0.173065		0.0629823									'ANKRD20A11P'		'face'	8	14
0.0229947	-0.118552		-0.0300314									'ANKRD20A5P'		'inhibition'	23	18
-0.090667	-0.184321		0.0395912									'AP1G2'		'language'	11	16
0.225158	0.0419521		-0.0552488									'ARHGAP25'		'motor'	16	21
-0.152269	-0.0619554		0.0185097									'ARHGDIG'		'multisensory'	2	23
-0.117011	0.0398696		0.0132075									'ARHGEF33'		'pain'	14	20
-0.160243	0.0707111		0.0192168									'ASB2'		'reading'	3	10
0.105535	-0.0612024		-0.0622901									'ASB6'		'reward'	19	15
0.252195	0.000985787		-0.0858177									'ATP2C2'		'semantics'	12	9
0.263701	0.0183305		-0.0680016									'ATP7A'		'social cognition'	22	8
-0.118624	0.117382		0.0494054									'AUTS2'		'verbal'	17	13
-0.160695	0.0562386		0.0300268									'AZIN2'		'visual'	6	6
0.191247	0.0377278		0.00321579									'BAALC'		'visual perception'	4	3
0.255804	0.0318538		-0.0245963									'BAG2'		'visuospatial'	10	1
-0.114005	-0.148828		0.0540296									'BAIAP2L2'		'working memory'	18	7
0.21148	0.0448502		-0.0889296									'BCL2L11'
0.229296	-0.0152214		-0.149233									'BNIP3'
0.268169	0.0294417		-0.093147									'BTBD3'
-0.0976353	-0.141701		0.0663594									'C10orf82'
-0.175631	0.0791175		0.0100952									'C11orf49'
-0.144135	-0.0409373		0.0325353									'C15orf59'
0.0413374	-0.135457		-0.135197									'C2orf40'
-0.124617	0.138041		0.00288312									'C6orf62'
-0.110121	0.145943		0.0129523									'CAAP1'
-0.163101	0.00644428		0.000293867									'CAMK1G'
-0.171505	0.0586788		0.0242113									'CASC10'
0.177242	0.0484648		-0.0455537									'CBLN2'
0.252369	0.0211043		-0.0842265									'CCDC102B'
-0.131833	0.045292		0.0656352									'CCDC110'
-0.084224	0.136779		0.0101583									'CCDC59'
-0.176027	0.066241		0.0260111									'CCDC80'
-0.0604159	-0.176007		0.0537404									'CCNYL1'
-0.175752	0.066623		0.0221347									'CD38'
0.177185	-0.0341372		0.0236435									'CD6'
-0.0903856	-0.184714		0.060554									'CDH12'
0.0727002	-0.107257		-0.0344216									'CDK2AP1'
-0.10157	-0.150538		0.0446438									'CHD1'
0.233161	0.0394046		-0.0561604									'CHRNA6'
-0.150344	-0.0805083		0.0164937									'CHST8'
-0.117038	-0.00683601		0.0195168									'CLIC5'
-0.139705	0.0549524		0.0259629									'CMTM4'
-0.00606259	-0.0584359		-0.0597537									'CNIH3'
0.251977	0.000832003		-0.0843054									'COL11A1'
0.237032	0.00647229		-0.0743373									'COL23A1'
-0.120304	0.118957		0.0528845									'COL27A1'
-0.16867	0.0981971		0.0349407									'CPLX2'
0.236428	0.0406288		0.0106025									'CRABP2'
0.261242	0.0358563		-0.0083561									'CRAT'
-0.113727	-0.130642		0.053452									'CRB3'
0.174845	0.0474142		-0.0955675									'CREB3L3'
0.225812	-0.00827596		-0.141798									'CRIP3'
0.268342	0.0294548		-0.0907823									'CTSS'
-0.104926	-0.0878111		0.0673348									'CTXN3'
-0.168939	0.0937657		0.011394									'CXorf56'
-0.166757	0.0611705		0.0321197									'CYP51A1'
0.00492583	-0.0754413		-0.124224									'DACT3'
-0.122746	0.144504		0.00478785									'DBX2'
-0.0992952	0.144397		0.0187419									'DCUN1D3'
-0.168613	0.0350142		0.00167202									'DNAAF5'
												'DSP'
												'DUSP11'
												'DUSP3'
												'DUSP6'
												'EPHB3'
												'ERICH1'
												'EXOSC2'
												'FAM213A'
												'FAM234B'
												'FBXO11'
												'FBXO3'
												'FGD1'
												'FLI1'
												'FLJ30901'
												'FOXF2'
												'GALNT16'
												'GBAP1'
												'GMPPB'
												'GOLPH3L'
												'GORAB'
												'GPHN'
												'GPN1'
												'GPR26'
												'GPR83'
												'GREB1L'
												'GULP1'
												'HAUS4'
												'HCN3'
												'HDAC5'
												'HDAC9'
												'HEATR3'
												'HGF'
												'HRH3'
												'HSPB3'
												'HSPB8'
												'IGSF11'
												'ITGA1'
												'ITGB5'
												'JAK2'
												'KAT5'
												'KCNN2'
												'KLF11'
												'KRT31'
												'LAMA2'
												'LAMP5'
												'LBH'
												'LDB1'
												'LHX6'
												'LINC00167'
												'LINC02217'
												'LOC100131289'
												'LOC108783654'
												'LONRF3'
												'LOXHD1'
												'LRRC32'
												'LRRC4C'
												'LXN'
												'MEIS3P1'
												'MELTF'
												'MGAT4C'
												'MGP'
												'MINPP1'
												'MND1'
												'MPP6'
												'MPPED1'
												'MRAP2'
												'MRPL50'
												'MST1R'
												'MTHFD2L'
												'MTOR'
												'NANOS3'
												'NDP'
												'NECTIN3'
												'NELFA'
												'NMNAT3'
												'NRP1'
												'NRSN1'
												'NT5DC2'
												'NUDT4'
												'NXPH2'
												'OLFML2A'
												'OPRL1'
												'ORAI2'
												'OSTN'
												'OVOL2'
												'P2RY14'
												'PAM'
												'PART1'
												'PATJ'
												'PCBP3'
												'PCDH10'
												'PCDHB4'
												'PDGFD'
												'PDZD11'
												'PHKG2'
												'PIK3CD'
												'PLK3'
												'PLK5'
												'PLOD2'
												'PNPLA3'
												'PPEF1'
												'PPIF'
												'PPP1R11'
												'PRKX'
												'PROCA1'
												'PRRX1'
												'PTPA'
												'PTPDC1'
												'RAB3C'
												'RBM15'
												'RBP1'
												'RIPK1'
												'RNASEH1'
												'RPH3AL'
												'RRP8'
												'RTP1'
												'RTP4'
												'SC5D'
												'SCRG1'
												'SCYL3'
												'SDHAF4'
												'SERPINI1'
												'SLC17A6'
												'SLC22A18'
												'SLC35F1'
												'SLC6A13'
												'SLFN11'
												'SMPD1'
												'SNORC'
												'SORCS2'
												'SPEF1'
												'SPRY1'
												'SPRY4'
												'SRSF4'
												'STRIP2'
												'STUB1'
												'SULF1'
												'SYNPO2'
												'TAP2'
												'TBC1D17'
												'TCERG1L'
												'TCIM'
												'TENM2'
												'TENM4'
												'TEX30'
												'TGFBI'
												'THSD7A'
												'TIAM1'
												'TMEM117'
												'TMEM19'
												'TMEM200C'
												'TMTC3'
												'TNC'
												'TNFRSF14'
												'TNFSF13'
												'TPK1'
												'TPTE2P1'
												'TRABD2A'
												'TRMT61A'
												'TSPAN1'
												'TSPAN33'
												'TUBA1B'
												'TUBA4A'
												'TUBB4B'
												'VAMP5'
												'VCX'
												'VIT'
												'WDR97'
												'WFDC1'
												'WNT10A'
												'WNT2B'
												'YBX2'
												'ZBTB49'
												'ZC2HC1A'
												'ZFP37'
												'ZFYVE27'
												'ZIC1'
												'ZIC3'
												'ZIC4'
												'ZNF491'
												'ZNF594'
												'ZNF662'
												'ZNF704'
												'ZNF766'
												'ZNF780A'

## Sheet: Figure3
	Correlation between disorder-specific and transdiagnostic covariance
	BD	ADHD	ASD	MDD	OCD	SCZ
structure	0.497935	0.447058	0.444374	-0.0244201	0.154077	0.59665
'L_bankssts'	-0.216766	0.578671	0.695738	0.0490918	-0.032174	-0.0994619
'L_caudalanteriorcingulate'	0.675159	0.0306578	0.660529	0.0582042	0.424305	0.587656
'L_caudalmiddlefrontal'	-0.168952	0.797022	0.481119	0.418818	-0.0600267	-0.278516
'L_cuneus'	0.396453	-0.245289	0.842741	-0.061124	-0.265264	-0.00180494
'L_entorhinal'	0.325419	0.206967	0.385324	-0.215315	0.137296	0.609128
'L_fusiform'	0.574688	0.649877	0.44072	-0.0160678	0.459584	0.643338
'L_inferiorparietal'	0.293043	0.374118	0.468796	-0.0601329	0.0738641	0.573696
'L_inferiortemporal'	-0.13475	0.223727	0.591172	0.269055	0.418157	0.384542
'L_isthmuscingulate'	0.0743848	0.700386	0.34265	0.114761	0.295404	0.496503
'L_lateraloccipital'	0.590747	0.423858	0.454351	-0.00241439	0.41742	0.675105
'L_lateralorbitofrontal'	0.488806	0.63519	0.364368	0.2221	0.12553	0.588612
'L_lingual'	0.519445	0.178726	0.828168	0.403235	0.410607	-0.180638
'L_medialorbitofrontal'	0.442755	0.565628	0.411932	-0.13434	0.232715	0.656673
'L_middletemporal'	0.052673	0.771364	0.685841	-0.183626	0.0263456	0.0217629
'L_parahippocampal'	-0.107931	0.317897	0.430002	0.27783	-0.112478	-0.266056
'L_paracentral'	0.685822	0.147811	0.449432	0.0603988	0.36898	0.668979
'L_parsopercularis'	0.706121	0.101078	0.638124	0.187586	0.190789	0.434695
'L_parsorbitalis'	0.695166	0.067628	0.66176	0.100133	-0.0671068	0.524013
'L_parstriangularis'	0.141994	0.635913	-0.139532	0.603925	0.105075	-0.241791
'L_pericalcarine'	-0.239981	0.767774	0.539296	0.418977	-0.0831429	-0.124228
'L_postcentral'	-0.237491	0.27509	0.785497	0.354621	0.325888	0.150656
'L_posteriorcingulate'	0.595084	0.0689426	0.743053	0.00115601	-0.131955	0.464885
'L_precentral'	0.425368	0.666362	0.468442	0.176025	0.297935	0.247492
'L_precuneus'	0.164525	0.244839	0.67099	0.440315	0.368117	-0.246798
'L_rostralanteriorcingulate'	0.676057	0.175048	0.684126	0.0341324	0.474111	0.58728
'L_rostralmiddlefrontal'	0.633928	0.0301312	0.732442	0.159225	0.357859	0.507719
'L_superiorfrontal'	0.0523304	0.816628	0.553779	0.317235	0.0729362	-0.279948
'L_superiorparietal'	0.172937	0.718529	0.602133	0.386568	-0.0299469	0.502705
'L_superiortemporal'	0.512404	0.572562	0.436933	0.0182577	0.0713096	0.660351
'L_supramarginal'	-0.363564	0.490217	0.425467	0.0816743	0.163624	-0.367668
'L_frontalpole'	0.0253658	0.218148	0.749156	0.427933	0.305586	-0.172123
'L_temporalpole'	0.0946426	0.106624	0.821781	0.0539917	0.22417	-0.0626666
'L_transversetemporal'	0.446163	0.207988	0.423849	-0.00474632	0.182253	0.700079
'L_insula'	-0.0799765	0.526539	0.495635	-0.024109	-0.0910531	0.500908
'R_bankssts'	-0.270196	0.51519	0.737857	0.358742	0.132601	-0.138056
'R_caudalanteriorcingulate'	0.597326	0.0342807	0.665805	0.00799789	0.39135	0.408967
'R_caudalmiddlefrontal'	-0.0632456	0.773124	0.477145	0.414943	-0.0860646	-0.205674
'R_cuneus'	0.311317	-0.141012	0.886061	-0.102202	0.405442	0.00266806
'R_entorhinal'	0.269556	0.231306	0.426404	-0.208942	0.0679269	0.602551
'R_fusiform'	0.561269	0.668559	0.445354	0.0198842	0.449356	0.601081
'R_inferiorparietal'	0.202996	0.373892	0.56393	-0.17805	0.0146606	0.5727
'R_inferiortemporal'	0.495978	0.253192	0.583239	0.166621	0.237959	0.373226
'R_isthmuscingulate'	0.503989	0.665621	0.3599	0.224512	0.277432	0.560326
'R_lateraloccipital'	0.598797	0.322454	0.498871	0.178598	0.486436	0.65003
'R_lateralorbitofrontal'	0.443324	0.623803	0.361424	0.176486	0.0344403	0.665342
'R_lingual'	0.614303	0.143021	0.826023	0.372629	0.426589	-0.144537
'R_medialorbitofrontal'	0.39497	0.564575	0.452574	-0.156321	0.23489	0.602935
'R_middletemporal'	-0.169824	0.816054	0.638901	-0.134289	0.0980871	0.0802854
'R_parahippocampal'	-0.0477918	0.371594	0.400174	0.295954	-0.0946787	-0.464432
'R_paracentral'	0.608796	0.211514	0.445562	0.151016	0.190537	0.67167
'R_parsopercularis'	0.692933	0.0900593	0.634487	0.157661	0.36147	0.548531
'R_parsorbitalis'	0.664093	0.0424529	0.643271	0.0337418	0.235471	0.596411
'R_parstriangularis'	0.119606	0.644613	-0.153072	0.559695	0.161191	-0.291225
'R_pericalcarine'	-0.134864	0.724135	0.531942	0.377628	0.0916503	-0.0607994
'R_postcentral'	0.277068	0.250666	0.776046	0.323947	0.242345	0.254193
'R_posteriorcingulate'	0.40935	0.0680369	0.763577	-0.0141476	0.0498293	0.344017
'R_precentral'	0.270681	0.69076	0.4944	0.32663	0.256571	0.243246
'R_precuneus'	-0.184831	0.538669	0.550951	0.515728	-0.0466632	-0.118636
'R_rostralanteriorcingulate'	0.684267	0.14927	0.702661	0.0402701	0.478885	0.402323
'R_rostralmiddlefrontal'	0.645964	0.0614182	0.73813	0.244758	0.0492116	0.522062
'R_superiorfrontal'	0.00485346	0.796869	0.565972	0.417571	-0.0397613	-0.244375
'R_superiorparietal'	0.166855	0.706929	0.632264	0.104375	0.0119707	0.517825
'R_superiortemporal'	0.313405	0.624559	0.525525	-0.0241135	-0.120338	0.606444
'R_supramarginal'	-0.398272	0.364604	0.424284	0.181717	-0.424652	-0.436002
'R_frontalpole'	0.175815	0.16277	0.76678	0.39551	0.306927	-0.146916
'R_temporalpole'	0.120427	0.0822959	0.818312	-0.0978869	0.0801051	-0.0556856
'R_transversetemporal'	0.24201	0.20212	0.455415	-0.00400331	0.173984	0.682967
'R_insula'

## Sheet: FigureS1
Disease impact
structure		Co-alteration hubs (degree centrality)	Mean Hit Map	Shared CT reductions	Shared CT increases	Functional Epicenters based on hit map	Structural Epicenters based on hit map
'L_bankssts'		23	2.48878	0	0	0	0.229895
'L_caudalanteriorcingulate'		3	1.5877	1	1	0	0
'L_caudalmiddlefrontal'		16	2.63783	2	1	0.43423	0
'L_cuneus'		10	2.07826	0	2	0	0
'L_entorhinal'		4	2.49935	2	0	0.442076	0
'L_fusiform'		26	4.39102	5	0	0	0
'L_inferiorparietal'		13	3.75797	2	1	0.354252	0.230627
'L_inferiortemporal'		28	3.28673	3	0	0.361441	0.260746
'L_isthmuscingulate'		6	2.6658	1	0	0.296941	0
'L_lateraloccipital'		17	2.81482	0	1	0	0
'L_lateralorbitofrontal'		20	2.64373	2	0	0.351699	0
'L_lingual'		19	2.53645	0	2	0	0
'L_medialorbitofrontal'		8	3.49339	2	1	0.250477	0
'L_middletemporal'		32	3.616	5	0	0.354616	0.218304
'L_parahippocampal'		4	2.56901	0	1	0.355923	0
'L_paracentral'		16	1.17505	0	0	0	0
'L_parsopercularis'		17	2.88762	1	0	0	0.297215
'L_parsorbitalis'		22	2.47368	0	0	0.414956	0.216827
'L_parstriangularis'		20	2.51604	1	0	0	0.240346
'L_pericalcarine'		5	1.09842	0	3	0	0
'L_postcentral'		21	1.73894	0	1	0	0
'L_posteriorcingulate'		8	3.05362	2	0	0	0
'L_precentral'		18	2.36388	1	1	0	0
'L_precuneus'		14	2.65134	1	0	0.256726	0
'L_rostralanteriorcingulate'		8	2.8974	2	0	0.263434	0
'L_rostralmiddlefrontal'		19	3.16346	2	1	0.228546	0.288485
'L_superiorfrontal'		22	3.24906	2	1	0	0
'L_superiorparietal'		5	2.34797	0	1	0	0
'L_superiortemporal'		19	2.49731	2	1	0	0
'L_supramarginal'		21	2.74506	2	0	0	0
'L_frontalpole'		14	1.79661	0	1	0.377762	0.28454
'L_temporalpole'		8	1.75267	1	2	0.411536	0.288092
'L_transversetemporal'		6	2.15557	1	0	0	0
'L_insula'		16	3.10282	2	0	0	0
'R_bankssts'		9	1.92103	0	1	0	0
'R_caudalanteriorcingulate'		4	2.09004	1	0	0	0
'R_caudalmiddlefrontal'		15	2.18762	0	2	0.414736	0
'R_cuneus'		9	1.98082	0	2	0	0
'R_entorhinal'		4	2.31305	2	1	0.476794	0
'R_fusiform'		28	4.2599	5	0	0	0
'R_inferiorparietal'		10	3.53435	2	1	0.306171	0
'R_inferiortemporal'		17	3.36023	3	0	0.307958	0.204448
'R_isthmuscingulate'		14	2.47838	0	0	0.276624	0
'R_lateraloccipital'		14	2.91341	0	2	0	0.191583
'R_lateralorbitofrontal'		8	3.17669	2	0	0.297454	0
'R_lingual'		24	2.5649	0	1	0	0
'R_medialorbitofrontal'		7	3.7417	3	1	0.236075	0
'R_middletemporal'		28	3.37691	2	0	0.389872	0
'R_parahippocampal'		4	2.88597	0	1	0.257353	0
'R_paracentral'		7	1.09893	0	1	0	0
'R_parsopercularis'		10	2.32808	2	0	0	0
'R_parsorbitalis'		24	2.61505	0	0	0.402522	0.212961
'R_parstriangularis'		21	2.44508	0	0	0	0.21236
'R_pericalcarine'		8	1.10299	0	3	0	0
'R_postcentral'		21	1.7408	0	2	0	0
'R_posteriorcingulate'		12	3.12602	2	0	0	0
'R_precentral'		16	2.30959	1	1	0	0
'R_precuneus'		14	2.4665	1	1	0.2276	0
'R_rostralanteriorcingulate'		4	1.77699	2	1	0.322797	0.259214
'R_rostralmiddlefrontal'		15	2.99198	2	1	0	0.207203
'R_superiorfrontal'		22	3.13612	3	1	0	0
'R_superiorparietal'		5	2.45558	0	2	0	0
'R_superiortemporal'		21	2.63512	2	1	0	0
'R_supramarginal'		19	2.18065	0	1	0	0
'R_frontalpole'		4	1.91604	0	2	0.405415	0.298532
'R_temporalpole'		8	1.3948	1	2	0.404669	0.320287
'R_transversetemporal'		6	2.40373	1	0	0	0
'R_insula'		12	3.02108	2	0	0	0
						subcortex
					'Laccumb'	0.269735	0
					'Lamyg'	0	0
					'Lcaud'	0.313591	0
					'Lhippo'	0.338468	0
					'Lpal'	0	0
					'Lput'	0	0
					'Lthal'	0	0
					'Raccumb'	0	0
					'Ramyg'	0	0
					'Rcaud'	0.314353	0
					'Rhippo'	0.297713	0
					'Rpal'	0	0.167028
					'Rput'	0	0.175689
					'Rthal'	0	0.235978

## Sheet: FigureS2
Co-alteration Hubs								Transdiagnostic Gradients
	Thresholds and Sample Size (r values)		Approaches (r values)	Principal gradient (G1)	Second Gradient (G2)		Thresholds	G1	G2		Leave-disorder-out	G1	G2
50% Threshold	0.62		Mean corrected	0.94	0.87		0.5	0.94	0.81		Bipolar Disorder	0.99	0.86
60% Threshold	0.75		corrected for sample size	0.99	0.96		0.6	0.97	0.84		Attention-deficit/hyperactivity disorder	0.95	0.77
70% Threshold	0.91		Laplacian Eigenmap	1	1		0.7	0.99	0.96		Autism spectrum disorder	0.46	0.86
90% Threshold	0.78		PCA	1	1		0.9	0.97	0.92		Major depressive disorder	0.99	0.97
corrected for sample size	0.89		Spearman's rho	0.94	0.84						Obsessive ompulsive disorder	0.99	0.83
											schizophrenia spectrum	0.99	0.94

## Sheet: FigureS3
Transdiagnostic Gradients 1-7
	G1	G2	G3	G4	G5	G6	G7
'L_bankssts'	-0.136802	-0.0427251	-0.0689835	-0.0058094	0.0139378	-0.0331125	-0.00103797
'L_caudalanteriorcingulate'	0.178262	0.0482667	0.00164875	0.141303	0.0438949	-0.00361072	0.0158717
'L_caudalmiddlefrontal'	0.256159	0.00978305	-0.0159232	-0.0419746	-0.0311216	-0.00851156	-0.0118546
'L_cuneus'	-0.111189	-0.0520041	0.0447645	0.0398426	-0.0723035	0.040527	0.0181002
'L_entorhinal'	-0.0649619	0.114381	0.142673	-0.0185006	0.0163648	0.0021514	-0.0313429
'L_fusiform'	-0.174372	0.0298342	-0.0603783	-0.000889927	0.00168703	-0.00467839	-0.00690941
'L_inferiorparietal'	-0.0552337	-0.177232	0.0562922	0.00156992	0.0120334	0.00123945	0.000691838
'L_inferiortemporal'	-0.17794	0.0427191	-0.0485884	-0.00324469	-0.00691776	-0.028412	0.0200466
'L_isthmuscingulate'	0.135008	-0.0292642	-0.0050694	-0.060074	0.057308	0.0541898	0.0263318
'L_lateraloccipital'	-0.0935523	-0.173065	0.0327346	0.019505	0.0015151	-0.00463493	-0.015248
'L_lateralorbitofrontal'	0.0229947	-0.118552	0.011339	-0.049366	0.0499984	-0.0117834	0.0178463
'L_lingual'	-0.090667	-0.184321	0.0375168	0.0193575	0.00513071	-0.0215593	-0.0162144
'L_medialorbitofrontal'	0.225158	0.0419521	-0.00700057	0.0802882	0.0127672	0.00413015	0.00140132
'L_middletemporal'	-0.152269	-0.0619554	-0.0597659	0.0151295	0.00280799	-0.00264003	-0.0263883
'L_parahippocampal'	-0.117011	0.0398696	0.00509281	0.0111888	-0.0326153	0.091948	-0.00183275
'L_paracentral'	-0.160243	0.0707111	-0.0493284	-0.0122686	-0.005197	-0.0510501	0.0384264
'L_parsopercularis'	0.105535	-0.0612024	-0.0161972	-0.0617914	0.0162798	-0.0294697	0.00788008
'L_parsorbitalis'	0.252195	0.000985787	-0.0138809	-0.0658725	-0.0249309	-0.000955992	-0.00372247
'L_parstriangularis'	0.263701	0.0183305	-0.0178628	-0.0435303	-0.0346003	-0.00408535	-0.0113432
'L_pericalcarine'	-0.118624	0.117382	0.0939171	-0.0116316	-0.0251679	-0.00629056	0.043811
'L_postcentral'	-0.160695	0.0562386	0.00396898	0.0068786	-0.0440986	7.60303e-05	0.0437158
'L_posteriorcingulate'	0.191247	0.0377278	-0.0016499	0.0910874	0.0298439	0.00292673	0.0107052
'L_precentral'	0.255804	0.0318538	-0.0222099	-0.00548646	-0.0361688	-0.0148413	-0.0187933
'L_precuneus'	-0.114005	-0.148828	0.0270262	0.0365587	-0.0240082	-0.0250334	-0.0149023
'L_rostralanteriorcingulate'	0.21148	0.0448502	-0.00467394	0.101576	0.0223122	0.00290778	0.00482357
'L_rostralmiddlefrontal'	0.229296	-0.0152214	-0.00621333	-0.0751676	-0.00869869	0.00641184	0.00556176
'L_superiorfrontal'	0.268169	0.0294417	-0.0196531	-0.0154353	-0.0352044	-0.00302261	-0.0186056
'L_superiorparietal'	-0.0976353	-0.141701	0.049424	0.0431691	-0.0439553	0.0121344	-0.00612822
'L_superiortemporal'	-0.175631	0.0791175	-0.0414512	-0.00469372	-0.015461	-0.0207363	0.0292966
'L_supramarginal'	-0.144135	-0.0409373	-0.0589609	0.00736306	-0.0026537	-0.0497102	0.00544713
'L_frontalpole'	0.0413374	-0.135457	0.050315	-0.0481967	0.0480644	0.0188972	0.0260831
'L_temporalpole'	-0.124617	0.138041	0.0642003	-0.0252222	0.0150935	-0.0382409	0.00805579
'L_transversetemporal'	-0.110121	0.145943	0.110582	-0.0272912	0.0270175	-0.0150577	-0.0368247
'L_insula'	-0.163101	0.00644428	-0.0929448	0.00180895	0.0129042	0.012762	-0.0220711
'R_bankssts'	-0.171505	0.0586788	-0.0853476	-0.00543918	0.0136674	0.0290853	-0.0213753
'R_caudalanteriorcingulate'	0.177242	0.0484648	0.00195735	0.143324	0.045153	-0.00326711	0.0164107
'R_caudalmiddlefrontal'	0.252369	0.0211043	-0.0209694	-0.0339943	-0.0374619	-0.0165478	-0.0131581
'R_cuneus'	-0.131833	0.045292	0.0353687	0.0156525	-0.0565304	0.0591323	0.0258099
'R_entorhinal'	-0.084224	0.136779	0.12972	-0.0279726	0.0367146	-0.0144555	-0.0492195
'R_fusiform'	-0.176027	0.066241	-0.0808905	-0.00638079	0.0142231	0.0350449	-0.0271025
'R_inferiorparietal'	-0.0604159	-0.176007	0.057672	0.0101381	-0.0014912	-0.000335752	-0.00420447
'R_inferiortemporal'	-0.175752	0.066623	-0.0808643	-0.00645956	0.0143893	0.0355811	-0.0273432
'R_isthmuscingulate'	0.177185	-0.0341372	0.0092429	-0.0738977	0.0421191	0.0347795	0.0365091
'R_lateraloccipital'	-0.0903856	-0.184714	0.0382434	0.0195425	0.00495771	-0.0213313	-0.0162
'R_lateralorbitofrontal'	0.0727002	-0.107257	0.035134	-0.0642366	0.0587982	0.0304019	0.0349861
'R_lingual'	-0.10157	-0.150538	-0.00333673	0.0106342	0.0154232	-0.0078969	-0.0201422
'R_medialorbitofrontal'	0.233161	0.0394046	-0.0102406	0.0572873	-0.00124852	0.000638802	-0.00508974
'R_middletemporal'	-0.150344	-0.0805083	-0.0445676	0.0197668	-0.00331338	-0.0150652	-0.0236427
'R_parahippocampal'	-0.117038	-0.00683601	0.0121235	0.0192994	-0.0399888	0.0752758	0.002802
'R_paracentral'	-0.139705	0.0549524	-0.0563285	-0.021305	0.00295448	-0.0537949	0.0352592
'R_parsopercularis'	-0.00606259	-0.0584359	-0.0383274	-0.0386185	0.0163985	-0.0530279	0.00635212
'R_parsorbitalis'	0.251977	0.000832003	-0.013837	-0.0659907	-0.024849	-0.00095624	-0.00369127
'R_parstriangularis'	0.237032	0.00647229	-0.0165517	-0.0381776	-0.0229007	-0.0164068	-0.00639238
'R_pericalcarine'	-0.120304	0.118957	0.0926029	-0.0121257	-0.0246016	-0.00704672	0.0437828
'R_postcentral'	-0.16867	0.0981971	-0.055563	-0.011322	0.00370527	0.0214934	0.00411983
'R_posteriorcingulate'	0.236428	0.0406288	-0.0130606	0.059117	-0.00409332	-0.00687724	-0.00831962
'R_precentral'	0.261242	0.0358563	-0.0186424	0.0116807	-0.0305375	-0.00713897	-0.0188896
'R_precuneus'	-0.113727	-0.130642	0.0450998	0.0376525	-0.0371731	-0.0172607	-0.00368762
'R_rostralanteriorcingulate'	0.174845	0.0474142	0.00243716	0.137948	0.0434515	0.000243116	0.0153113
'R_rostralmiddlefrontal'	0.225812	-0.00827596	-0.00542804	-0.0700056	-0.0063579	0.0117032	0.00864526
'R_superiorfrontal'	0.268342	0.0294548	-0.0196683	-0.0154428	-0.0351951	-0.00298185	-0.0185931
'R_superiorparietal'	-0.104926	-0.0878111	0.0481562	0.0399814	-0.0586608	6.94909e-06	0.0118845
'R_superiortemporal'	-0.168939	0.0937657	-0.045377	-0.0093043	-0.00831906	-0.0189499	0.0284272
'R_supramarginal'	-0.166757	0.0611705	-0.0871954	-0.00841511	0.0151422	0.00399901	-0.00798518
'R_frontalpole'	0.00492583	-0.0754413	-0.0206425	-0.0451688	0.0655966	0.046212	0.00986658
'R_temporalpole'	-0.122746	0.144504	0.0819082	-0.0252069	0.0187013	-0.0171038	-0.0147582
'R_transversetemporal'	-0.0992952	0.144397	0.12263	-0.0270361	0.0255375	-0.00519242	-0.0367501
'R_insula'	-0.168613	0.0350142	-0.0805606	-0.00352696	0.0180154	0.0338166	-0.0327098

## Sheet: FigureS4
G1 masked by significant epicenters
structure	Gradient loading
'L_bankssts'	-0.136802
'L_caudalanteriorcingulate'	0
'L_caudalmiddlefrontal'	0.256159
'L_cuneus'	0
'L_entorhinal'	-0.0649619
'L_fusiform'	0
'L_inferiorparietal'	-0.0552337
'L_inferiortemporal'	-0.17794
'L_isthmuscingulate'	0
'L_lateraloccipital'	0
'L_lateralorbitofrontal'	0.0229947
'L_lingual'	0
'L_medialorbitofrontal'	0
'L_middletemporal'	-0.152269
'L_parahippocampal'	0
'L_paracentral'	0
'L_parsopercularis'	0.105535
'L_parsorbitalis'	0.252195
'L_parstriangularis'	0.263701
'L_pericalcarine'	0
'L_postcentral'	0
'L_posteriorcingulate'	0
'L_precentral'	0
'L_precuneus'	0
'L_rostralanteriorcingulate'	0
'L_rostralmiddlefrontal'	0.229296
'L_superiorfrontal'	0.268169
'L_superiorparietal'	0
'L_superiortemporal'	-0.175631
'L_supramarginal'	-0.144135
'L_frontalpole'	0.0413374
'L_temporalpole'	-0.124617
'L_transversetemporal'	-0.110121
'L_insula'	0
'R_bankssts'	-0.171505
'R_caudalanteriorcingulate'	0
'R_caudalmiddlefrontal'	0.252369
'R_cuneus'	0
'R_entorhinal'	-0.084224
'R_fusiform'	0
'R_inferiorparietal'	-0.0604159
'R_inferiortemporal'	-0.175752
'R_isthmuscingulate'	0
'R_lateraloccipital'	0
'R_lateralorbitofrontal'	0.0727002
'R_lingual'	0
'R_medialorbitofrontal'	0
'R_middletemporal'	-0.150344
'R_parahippocampal'	0
'R_paracentral'	0
'R_parsopercularis'	-0.00606259
'R_parsorbitalis'	0.251977
'R_parstriangularis'	0.237032
'R_pericalcarine'	0
'R_postcentral'	0
'R_posteriorcingulate'	0
'R_precentral'	0
'R_precuneus'	0
'R_rostralanteriorcingulate'	0
'R_rostralmiddlefrontal'	0
'R_superiorfrontal'	0.268342
'R_superiorparietal'	0
'R_superiortemporal'	-0.168939
'R_supramarginal'	0
'R_frontalpole'	0.00492583
'R_temporalpole'	-0.122746
'R_transversetemporal'	-0.0992952
'R_insula'	0

## Sheet: FigureS5
Whole brain cross-disorder impact covariance of prefrontal vs temporal epicenters
structure	Avg Covariance of all prefrontal disease epicenters	Avg Covariance of all temporal disease epicenters		Covariance of Pars Orbitalis	Covariance of Entorhinal Cortex
'L_bankssts'	13.945	11.4265		0.925086	0.373759
'L_caudalanteriorcingulate'	9.37267	3.33155		0.681603	-0.253321
'L_caudalmiddlefrontal'	14.476	8.44108		0.978147	0.0279781
'L_cuneus'	10.9944	11.4603		0.680602	0.621045
'L_entorhinal'	1.26735	9.30309		0.00472033	1
'L_fusiform'	12.9663	12.1294		0.850624	0.509012
'L_inferiorparietal'	13.6448	9.809		0.904092	0.221387
'L_inferiortemporal'	12.8801	12.179		0.838567	0.534418
'L_isthmuscingulate'	13.8936	8.60054		0.92742	0.0943432
'L_lateraloccipital'	13.2893	10.6468		0.865898	0.353892
'L_lateralorbitofrontal'	14.4228	10.1507		0.953911	0.233663
'L_lingual'	13.8266	10.9145		0.913383	0.331075
'L_medialorbitofrontal'	12.6542	3.94329		0.893761	-0.382288
'L_middletemporal'	13.5518	11.6799		0.892082	0.429994
'L_parahippocampal'	9.19874	10.8299		0.5564	0.667035
'L_paracentral'	13.4277	11.7444		0.887915	0.446164
'L_parsopercularis'	14.4583	9.91252		0.979828	0.15732
'L_parsorbitalis'	14.5611	8.62938		1	0.00472033
'L_parstriangularis'	14.4298	8.60843		0.994389	0.0071937
'L_pericalcarine'	8.63697	10.6319		0.500952	0.735748
'L_postcentral'	12.1923	12.2109		0.775712	0.611075
'L_posteriorcingulate'	12.5433	6.46664		0.840025	-0.0177382
'L_precentral'	14.1431	8.13834		0.964047	0.0114412
'L_precuneus'	13.3493	10.9514		0.87604	0.368683
'L_rostralanteriorcingulate'	12.3632	4.14773		0.878891	-0.353793
'L_rostralmiddlefrontal'	14.459	7.71952		0.982964	-0.0585549
'L_superiorfrontal'	14.3671	8.0604		0.971517	0.00343909
'L_superiorparietal'	11.4493	10.7906		0.746848	0.445436
'L_superiortemporal'	12.1951	12.4902		0.792362	0.604477
'L_supramarginal'	13.7203	11.5708		0.913491	0.390966
'L_frontalpole'	14.2004	9.41598		0.942301	0.159345
'L_temporalpole'	9.5509	12.3579		0.618659	0.732812
'L_transversetemporal'	6.19651	11.8195		0.379049	0.880091
'L_insula'	13.5988	11.5117		0.898064	0.412443
'R_bankssts'	12.7315	11.8457		0.837502	0.501142
'R_caudalanteriorcingulate'	9.4355	3.01678		0.652033	-0.214573
'R_caudalmiddlefrontal'	14.3748	8.47269		0.963582	0.0557159
'R_cuneus'	10.7723	11.6556		0.658695	0.672021
'R_entorhinal'	0.297012	8.69706		-0.00368481	0.870019
'R_fusiform'	12.7969	12.268		0.834923	0.54506
'R_inferiorparietal'	13.5323	9.81394		0.893524	0.234218
'R_inferiortemporal'	12.2779	12.2587		0.797916	0.577081
'R_isthmuscingulate'	14.5239	9.04085		0.981262	0.0772413
'R_lateraloccipital'	13.5555	10.5367		0.894426	0.305767
'R_lateralorbitofrontal'	14.2133	9.23593		0.95028	0.129766
'R_lingual'	13.8727	11.1421		0.914191	0.35815
'R_medialorbitofrontal'	12.8715	4.03646		0.907832	-0.387037
'R_middletemporal'	13.3029	11.6721		0.87181	0.446949
'R_parahippocampal'	10.7003	11.2098		0.667604	0.596038
'R_paracentral'	13.1267	11.6485		0.88323	0.418965
'R_parsopercularis'	14.2543	10.7859		0.947489	0.299113
'R_parsorbitalis'	14.6493	8.73971		0.997274	0.0293651
'R_parstriangularis'	14.5544	9.10653		0.982152	0.095282
'R_pericalcarine'	9.60704	11.5587		0.57732	0.750778
'R_postcentral'	11.7902	12.5693		0.757668	0.654745
'R_posteriorcingulate'	13.3983	7.03092		0.913596	-0.0472743
'R_precentral'	14.0619	7.81656		0.95338	-0.0028879
'R_precuneus'	13.0406	11.0605		0.843581	0.423251
'R_rostralanteriorcingulate'	8.87048	3.4226		0.662064	-0.255817
'R_rostralmiddlefrontal'	14.2887	7.18278		0.976939	-0.114317
'R_superiorfrontal'	14.3423	7.88968		0.983792	-0.0422293
'R_superiorparietal'	11.4982	11.2052		0.745691	0.497197
'R_superiortemporal'	12.0881	12.5609		0.79016	0.606989
'R_supramarginal'	13.0762	12.1038		0.866152	0.49161
'R_frontalpole'	13.7128	9.69151		0.933463	0.165233
'R_temporalpole'	8.34904	12.2459		0.512404	0.843886
'R_transversetemporal'	6.22667	11.8824		0.372745	0.90147
'R_insula'	13.2438	11.4988		0.867249	0.446695

## Sheet: FigureS6
Neurosynth Decoding
	G1 z-values per bin (20 bins)
G1 order of terms	1	2	3	4	5	6	7	8	9	10	11	12	13	14	15	16	17	18	19	20
'auditory'	1.97526	2.51093	0.487529	0.304215	1.44147	0.171277	0	0.399864	0.00339256	0	0	0	0	0	0	0	0	0	0.230811	0
'multisensory'	0.692531	1.31286	1.7633	0.737347	1.11288	0.0435379	0	0.20545	1.10177	1.17881	0.403261	0	0	0	0	0	0	0	0.0457303	0
'reading'	1.73291	0.847767	0	0.0438518	1.56988	0.239724	0	0	0.150131	1.80685	0.184072	0	0	0.728273	0	0	0	0.332525	0.269954	0
'visual perception'	0.994963	0.568379	0.114812	0.082207	0	0.332937	0	0	1.84173	2.62076	0.657757	0	0	0	0	0	0	0	0	0
'attention'	0	0	0.259618	0	0	0.278956	0	0.521077	2.76492	1.67176	1.33438	0	0	0	0	0	0	0	0.319585	0.0264764
'visual'	0.556817	0.322185	0	0	0	1.44754	1.09468	0.0231047	1.58956	2.39793	0.654205	0	0	0	0	0	0	0	0	0
'episodic memory'	0	0	0	0	0	0	2.75268	1.44744	0	0	0.931333	1.37201	0	0.257955	0.297568	0	0	0.157834	0	0
'face'	2.60747	0.927843	0	0	0	0.135325	0.837605	0	0	1.56154	0.195807	0.982949	0	0	0	0	0	0.804763	0	0
'eye movement'	0	0	0	0	0	2.87627	0.879679	0	1.84207	0.894476	0	0.111882	0	0	0	0	0	0	0.804937	0.0571491
'visuospatial'	0	0	0	0	0	0.741159	0.0109951	0.314549	2.53315	1.84741	1.47888	0	0	0	0	0	0	0	0.505703	0
'language'	1.86477	0.934787	0	0.275396	1.52004	0	0	0	0	0	0.230012	0	0	1.5242	0	0	0	1.32196	0.234666	0
'semantics'	1.22153	0.79114	0	0.652481	1.60689	0	0.436885	0	0	0.023011	0.754574	0	0	1.02058	0	0	0.235644	1.37007	0	0
'action'	0	0.324186	0.125409	1.03124	1.49038	0	0	0	1.29127	1.45121	0.510614	0	0	0	0	0	0	0.158064	1.67235	0.589996
'pain'	0	0.0953749	2.90905	0.26762	0.230371	0	0	0	0	0	0	0.377328	0.198961	0	1.83313	0.651914	0.0969006	0.0397505	0	0.0809279
'autobiographical memory'	0	0	0	0	0	0	1.99554	1.43796	0	0	1.00468	1.2093	0.375068	0.539622	0.659648	1.23903	0	0.0461461	0	0
'motor'	0	0.667316	0.826319	1.28861	0.988192	0	0	0	0.51093	0.442748	0	0	0	0	0	0	0	0	2.689	0.866368
'verbal'	0.616853	0	0	0	0.489382	0	1.24975	0	0.345163	0.408262	0	0	0.217265	2.19628	0	0	1.05212	0	0.264812	0.491249
'working memory'	0	0	0	0	0	0	0	0	1.64936	1.20337	0.675982	0	0	0.628343	0	0	2.36255	0	1.052	0.780012
'affective'	0	0	1.1974	0	0	0	0	0	0	0	0	1.27112	0.860458	0.258274	1.05038	1.34333	0	1.97389	0	0.217337
'reward'	0	0	0.0977477	0	0	0	0	0	0	0	0	0.664814	2.18969	0.835819	1.47671	1.92311	0.41108	0.473413	0	0
'emotion'	0	0	0.225532	0	0	0.0362148	0	0	0	0	0	1.94066	0.92796	0.409598	0.611166	1.66254	0.0456436	1.63373	0	0.144056
'social cognition'	0.297241	0	0	0.22831	0	0	0	0.790631	0	0	1.16584	0	0	0.140233	0.331195	1.83622	0	2.16604	0	0.273231
'inhibition'	0	0	0.609534	0	0	0	0	0	0	0	0	1.55915	0	0	1.52926	0	1.5811	1.83028	0.158527	0.840662
'cognitive control'	0	0	0	0	0	0	0	0.108745	0	0	0	0	0.360587	0.870815	1.66939	0.498017	2.42751	0.87863	0.037532	0.900229
	G2 z-values per bin (20 bins)
G2 order of terms	1	2	3	4	5	6	7	8	9	10	11	12	13	14	15	16	17	18	19	20
'visuospatial'	1.71764	1.83219	0	2.11005	0	0.148956	0	0	0	0.375806	0.0524033	0.329653	0	0	0	0.315992	0	0	0.604218	0
'attention'	1.64585	1.64179	0.473734	2.10449	0	0.112211	0	0	0	0.804529	0.0422532	0	0	0	0	0.191271	0	0	0.69401	0
'visual perception'	1.92343	1.66798	0	1.49392	0	0	0	0	0	0	0	0.0186135	0	0.583893	0	0.350372	1.36212	0.350627	0.0171732	0
'episodic memory'	0.930423	0.566122	1.55469	0	0	0	0.840372	2.36014	0	0.181331	0	0	1.00378	0.31728	0	0	0.0055281	0	0.13897	0
'autobiographical memory'	0.967063	0	1.92209	0	0.118881	0	0.590374	2.10334	0	0	0	0	1.86034	0	0	0	0	0	0	0
'visual'	1.60849	1.89555	0	0.866946	0	0.132306	0	0	0	0	0	0	0	0.699325	0	0.0517073	0.431484	0	2.13915	0
'working memory'	0.299661	0.842852	0	0.841153	0.422389	0	2.49861	0	0	2.14437	0.439074	0	0	0	0	0	0	0	0	0
'social cognition'	1.19203	0	0.556426	0	1.37427	0.479804	0	0	0	0.429541	0	0	2.71524	0.584666	0	0	0.335659	0	0	0
'semantics'	0.13398	0.209498	0	0	2.58633	1.41104	0.39496	0	0.224025	0.928184	0	0	0	0.801689	0	0	0.372335	0	0.425812	0
'reading'	0.6165	0.796338	0	0	1.77065	1.54753	0	0	0	0.965558	0.215076	0	0	1.23892	0	0	0.841085	0	0.354509	0
'action'	0.616887	0.90586	0	0.990269	0.543086	1.23581	0	0	0	0.621619	0.990243	0.524937	0	0	0	1.93743	0	0.181822	0	0
'cognitive control'	0	0	0.247125	0.631013	0.433452	0	2.4431	0	0.286163	1.68715	0.353701	0	0.28462	0	1.09544	0	0	0	0	0
'verbal'	0	0.298152	0	0	1.52892	0.76907	1.70366	0	0	1.87878	0.0241585	0	0	0	0	0	0.211243	0	0.877706	0.355209
'face'	1.32656	0.58481	0	0.033846	0	0	0	1.06251	0	0.0338469	0	0	0.1558	0.966926	0	0	2.70285	0	0.736743	0
'reward'	0	0	0.660482	0.0201268	0	0	0.0865175	2.26799	1.13578	0	0	0.180525	1.92612	0.282216	1.23816	0	0	0	0	0
'language'	0	0	0	0	2.43476	1.29655	0	0	0	1.23712	0	0	0	0.124718	0	0	1.02328	0.317836	0.0841335	1.18328
'affective'	0	0	0.21594	0	0.132431	0	0	1.45801	2.61396	0	0	0.300531	1.26342	0	1.24253	0	0	0.107707	0	0
'inhibition'	0	0	0	0.187772	0	0	1.85389	0	0.177943	0.791904	0.67005	0.863347	0.0528484	0	2.10271	0.783982	0	0	0	0
'emotion'	0	0	0.401897	0	0	0	0	2.31586	1.80375	0	0	0	1.50172	0	0.725074	0	0.130968	0	0	0.846778
'pain'	0	0	0	0	0	0	0	0.232102	2.11241	0	0.0480878	1.47642	0.280782	0	1.81451	1.39193	0	0.578375	0	0
'motor'	0	0.169517	0	0	0	0.404715	0	0	0	0	1.53318	1.75318	0	0	0.517622	2.28955	0	1.09283	0	0.00834328
'eye movement'	0.1996	0.548461	0	1.07751	0	0	0	0.214093	0	0	0.204574	0.396854	0	0	0	0	0	0	3.53288	0.354188
'multisensory'	0.202071	0.344829	0	0.081105	0	0.360273	0	0	0.150018	0	0	0.0682974	0	0	0	1.1222	0.355549	0.814236	0	3.35746
'auditory'	0	0	0	0	0.024108	0.358335	0	0	0	0	0	0	0	0	0	0.0980843	0.612539	1.0168	0	3.80384

## Sheet: FigureS7
				Disorder-specific Epicenters
	Overlap between disorders			functional						structural
structure	functional	structural		'Bipolar Disorder'	'ADHD'	'ASD'	'Depression'	'OCD'	'Schizophrenia'	'Bipolar Disorder'	'ADHD'	'ASD'	'Depression'	'OCD'	'Schizophrenia'
'L_bankssts'	2	2		0.403604	0	0	0	0	0.54702	0.284623	0	0	0	0	0.318029
'L_caudalanteriorcingulate'	0	1		0	0	0	0	0	0	0	0	0	0.317376	0	0
'L_caudalmiddlefrontal'	3	1		0.584209	0	0	0	0.49456	0.460735	0.389684	0	0	0	0	0
'L_cuneus'	0	1		0	0	0	0	0	0	0	0.33977	0	0	0	0
'L_entorhinal'	3	0		0.518979	0	0	0	0.314799	0.632482	0	0	0	0	0	0
'L_fusiform'	0	1		0	0	0	0	0	0	0	0.264039	0	0	0	0
'L_inferiorparietal'	3	2		0.462039	0	0	0	0.455506	0.393978	0.292335	0	0	0	0	0.310277
'L_inferiortemporal'	3	3		0.544581	0	0	0	0.317019	0.520202	0.271507	0	0	0	0.248002	0.229735
'L_isthmuscingulate'	1	1		0	0	0	0	0.424108	0	0	0.361056	0	0	0	0
'L_lateraloccipital'	0	0		0	0	0	0	0	0	0	0	0	0	0	0
'L_lateralorbitofrontal'	3	1		0.601147	0	0	0	0.262212	0.447445	0	0	0	0.313748	0	0
'L_lingual'	0	0		0	0	0	0	0	0	0	0	0	0	0	0
'L_medialorbitofrontal'	1	0		0	0	0	0	0.307234	0	0	0	0	0	0	0
'L_middletemporal'	3	3		0.514414	0	0	0	0.411876	0.415231	0.39245	0	0	0	0.217897	0.27129
'L_parahippocampal'	1	0		0	0	0	0	0.411825	0	0	0	0	0	0	0
'L_paracentral'	0	0		0	0	0	0	0	0	0	0	0	0	0	0
'L_parsopercularis'	2	2		0.439791	0	0	0	0	0.472175	0.485185	0	0	0	0	0.415099
'L_parsorbitalis'	3	2		0.601328	0	0	0	0.446307	0.50994	0.334292	0	0	0	0	0.241512
'L_parstriangularis'	2	2		0.519012	0	0	0	0	0.539303	0.436119	0	0	0	0	0.36147
'L_pericalcarine'	0	1		0	0	0	0	0	0	0	0.298946	0	0	0	0
'L_postcentral'	0	0		0	0	0	0	0	0	0	0	0	0	0	0
'L_posteriorcingulate'	1	0		0.305472	0	0	0	0	0	0	0	0	0	0	0
'L_precentral'	0	0		0	0	0	0	0	0	0	0	0	0	0	0
'L_precuneus'	1	1		0	0	0	0	0.349216	0	0	0.33599	0	0	0	0
'L_rostralanteriorcingulate'	1	1		0	0	0	0	0.276858	0	0	0	0	0.381247	0	0
'L_rostralmiddlefrontal'	3	2		0.481812	0	0	0	0.279393	0.385691	0.497122	0	0	0	0.319602	0
'L_superiorfrontal'	3	0		0.469401	0	0	0	0.252264	0.335617	0	0	0	0	0	0
'L_superiorparietal'	0	0		0	0	0	0	0	0	0	0	0	0	0	0
'L_superiortemporal'	1	0		0	0	0	0	0	0.342591	0	0	0	0	0	0
'L_supramarginal'	2	0		0.339514	0	0	0	0	0.379646	0	0	0	0	0	0
'L_frontalpole'	4	2		0.32232	0	0	0.246917	0.377819	0.24104	0	0	0	0.317482	0.24387	0
'L_temporalpole'	3	2		0.319909	0	0	0	0.276169	0.446399	0	0	0.279333	0	0	0.274622
'L_transversetemporal'	0	0		0	0	0	0	0	0	0	0	0	0	0	0
'L_insula'	0	0		0	0	0	0	0	0	0	0	0	0	0	0
'R_bankssts'	2	1		0.360674	0	0	0	0	0.495133	0	0	0	0	0	0.233303
'R_caudalanteriorcingulate'	0	2		0	0	0	0	0	0	0	0	0	0.323547	0.170344	0
'R_caudalmiddlefrontal'	3	1		0.54977	0	0	0	0.487888	0.422197	0.331228	0	0	0	0	0
'R_cuneus'	0	0		0	0	0	0	0	0	0	0	0	0	0	0
'R_entorhinal'	3	0		0.411263	0	0	0	0.363265	0.634656	0	0	0	0	0	0
'R_fusiform'	0	0		0	0	0	0	0	0	0	0	0	0	0	0
'R_inferiorparietal'	3	2		0.405186	0	0	0	0.382894	0.370263	0.186519	0	0	0	0	0.298578
'R_inferiortemporal'	3	2		0.497396	0	0	0	0.292172	0.504793	0	0	0	0	0.144234	0.229406
'R_isthmuscingulate'	1	1		0	0	0	0	0.422711	0	0	0.367148	0	0	0	0
'R_lateraloccipital'	0	1		0	0	0	0	0	0	0	0	0	0	0.184746	0
'R_lateralorbitofrontal'	3	0		0.558437	0	0	0	0.244641	0.461879	0	0	0	0	0	0
'R_lingual'	0	0		0	0	0	0	0	0	0	0	0	0	0	0
'R_medialorbitofrontal'	2	1		0	0	0	0.23633	0.299537	0	0	0	0	0.329039	0	0
'R_middletemporal'	3	1		0.510858	0	0	0	0.431165	0.456422	0	0	0	0	0	0.19842
'R_parahippocampal'	1	0		0	0	0	0	0.254376	0	0	0	0	0	0	0
'R_paracentral'	0	0		0	0	0	0	0	0	0	0	0	0	0	0
'R_parsopercularis'	2	1		0.317324	0	0	0	0	0.319091	0.214059	0	0	0	0	0
'R_parsorbitalis'	3	3		0.599889	0	0	0	0.470722	0.477882	0.250755	0	0	0	0.186393	0.196647
'R_parstriangularis'	2	3		0.439694	0	0	0	0	0.458295	0.321829	0	0	0	0.193525	0.350253
'R_pericalcarine'	0	1		0	0	0	0	0	0	0	0.454824	0	0	0	0
'R_postcentral'	0	0		0	0	0	0	0	0	0	0	0	0	0	0
'R_posteriorcingulate'	0	0		0	0	0	0	0	0	0	0	0	0	0	0
'R_precentral'	0	0		0	0	0	0	0	0	0	0	0	0	0	0
'R_precuneus'	1	0		0	0	0	0	0.276883	0	0	0	0	0	0	0
'R_rostralanteriorcingulate'	2	2		0	0	0	0.305816	0.368727	0	0	0	0	0.432779	0.212357	0
'R_rostralmiddlefrontal'	3	2		0.379592	0	0	0	0.265326	0.337683	0.370113	0	0	0	0.313604	0
'R_superiorfrontal'	3	0		0.396351	0	0	0	0.349335	0.334321	0	0	0	0	0	0
'R_superiorparietal'	0	1		0	0	0	0	0	0	0	0	0	0	0.13517	0
'R_superiortemporal'	1	1		0	0	0	0	0	0.326584	0	0	0	0	0	0.222655
'R_supramarginal'	0	0		0	0	0	0	0	0	0	0	0	0	0	0
'R_frontalpole'	3	2		0.360539	0	0	0	0.508871	0.240457	0.28482	0	0	0	0.300156	0
'R_temporalpole'	4	1		0.259644	0	0	0.261955	0.237001	0.364546	0	0	0	0	0.148193	0
'R_transversetemporal'	0	0		0	0	0	0	0	0	0	0	0	0	0	0
'R_insula'	0	0		0	0	0	0	0	0	0	0	0	0	0	0
				subcortex
'Laccumb'	2	2		0	0	0	0.351786	0.213642	0	0	0	0	0.390053	0.256262	0
'Lamyg'	2	1		0	0	0.298907	0	0	0.458173	0	0	0.287925	0	0	0
'Lcaud'	3	2		0.559885	0	0	0	0.364618	0.372932	0.415321	0	0	0	0.230163	0
'Lhippo'	2	0		0	0	0	0	0.29252	0.314329	0	0	0	0	0	0
'Lpal'	1	0		0.311293	0	0	0	0	0	0	0	0	0	0	0
'Lput'	2	1		0.372024	0	0	0	0	0.351264	0.232751	0	0	0	0	0
'Lthal'	0	0		0	0	0	0	0	0	0	0	0	0	0	0
'Raccumb'	2	2		0	0.295279	0	0.324927	0	0	0	0	0	0.468556	0.20173	0
'Ramyg'	2	0		0	0	0.306148	0	0	0.409021	0	0	0	0	0	0
'Rcaud'	3	1		0.535356	0	0	0	0.380077	0.340649	0	0	0	0	0.173912	0
'Rhippo'	1	0		0	0	0	0	0.243113	0	0	0	0	0	0	0
'Rpal'	0	1		0	0	0	0	0	0	0	0	0	0	0.175035	0
'Rput'	2	3		0.313385	0	0	0	0	0.316533	0.13186	0	0	0	0.15534	0.151448
'Rthal'	0	3		0	0	0	0	0	0	0.195761	0	0	0	0.157864	0.18946

[truncated: 4 more sheets: TableS1, TableS2, TableS3, TableS4]
